# Supplementary material for: Enhancing chronic wound healing with Thai indigenous rice variety, Kaab Dum: Exploring ER stress and senescence inhibition in HaCaT keratinocyte cell line
Source: PLoS One. 2024 May 15;19(5):e0302662. doi: 10.1371/journal.pone.0302662 (PMC11095683; doi:10.1371/journal.pone.0302662)
Supplement: S1 File — (XLSX) [file pone.0302662.s001.xlsx]

## Sheet: MTT
	PKD log dose
	Conditions	OD	OD	OD	Average OD	1	2	3	Means	SD
	Control	1.691	1.529	1.744	1.65467	102.196	92.4053	105.399	100	6.76936
	10 mg	0.052	0.069	0.077	1.65467	3.14263	4.17002	4.65351	3.98872	0.771584
	1 mg	1.153	1.176	1.003	1.65467	69.6817	71.0717	60.6164	67.1233	5.67779
	0.1 mg	1.407	1.394	1.22	1.65467	85.0322	84.2466	73.7309	81.0032	6.31029
	0.01 mg	1.459	1.816	1.334	1.65467	88.1749	109.75	80.6205	92.8485	15.1168
	0.001 mg	2.057	2.097	1.683	1.65467	124.315	126.732	101.712	117.587	13.8006
	PKD safty dose
	Conditions	OD	OD	OD	Average OD	1	2	3	Means	SD
	Control	1.798	1.956	1.837	1.86367	96.4765	104.954	98.5691	100	4.41637
	0.1 mg	1.458	1.721	1.747	1.86367	78.2329	92.3448	93.7399	88.1059	8.57868
	0.08 mg	1.845	1.711	1.607	1.86367	98.9984	91.8083	86.2279	92.3448	6.40215
	0.06 mg	1.872	1.772	1.829	1.86367	100.447	95.0814	98.1399	97.8895	2.69163
	0.04 mg	1.82	1.953	1.675	1.86367	97.6569	104.793	89.8766	97.4423	7.46073
	0.02 mg	2.095	1.826	1.405	1.86367	112.413	97.9789	75.389	95.2602	18.661
	UKD log dose
	Conditions	OD	OD	OD	Average OD	1	2	3	Means	SD
	Control	1.741	1.888	1.627	1.752	99.3721	107.763	92.8653	100	7.46845
	10 mg	0.068	0.082	0.083	1.752	3.88128	4.68037	4.73744	4.43303	0.478681
	1 mg	1.244	1.448	1.553	1.752	71.0046	82.6484	88.6416	80.7648	8.96809
	0.1 mg	1.958	1.903	1.976	1.752	111.758	108.619	112.785	111.054	2.1707
	0.01 mg	1.925	1.799	2.182	1.752	109.874	102.683	124.543	112.367	11.1414
	0.001 mg	2.027	1.882	1.756	1.752	115.696	107.42	100.228	107.782	7.74035
	UKD safty dose
	Conditions	OD	OD	OD	Average OD	1	2	3	Means	SD
	Control	1.964	1.884	1.872	1.90667	103.007	98.8112	98.1818	100	2.62308
	1 mg	1.807	1.724	1.984	1.90667	94.7727	90.4196	104.056	96.4161	6.96513
	0.8 mg	1.875	2.022	1.672	1.90667	98.3392	106.049	87.6923	97.3601	9.2174
	0.6 mg	1.904	1.998	1.99	1.90667	99.8601	104.79	104.371	103.007	2.73332
	0.4 mg	2.216	1.691	2.492	1.90667	116.224	88.6888	130.699	111.871	21.3409
	0.2 mg	1.988	2.131	2.664	1.90667	104.266	111.766	139.72	118.584	18.6848

## Sheet: DCFH-DA
	DCFH-DA
		Control	TGF-β	TGF-β + 0.02 mg/ml PKD	TGF-β + 0.1 mg/ml PKD	TGF-β + 0.2 mg/ml UKD	TGF-β + 1 mg/ml UKD
		100	133.25	89.34	87.25	86.89	86.89
		100	124.87	92.21	66.3	94.9	90.9
		100	126.51	90.78	76.78	90.9	79.04
	Means	100	128.21	90.7767	76.7767	90.8967	85.61
	SD	0	3.62616	1.17167	8.5528	3.27007	4.92569

## Sheet: Intensity of PERK
	Intensity of PERK
		Control	TGF-β	TGF-β + 0.02 mg/ml PKD	TGF-β + 0.1 mg/ml PKD	TGF-β + 0.2 mg/ml UKD	TGF-β + 1 mg/ml UKD
		3.37	12.76	7.89	3.85	9.32	6.9
		3.76	13.53	7.54	4.34	9.34	7.3
		3.65	11.23	7.34	4.13	8.99	5.8
	Means	3.59333	12.5067	7.59	4.10667	9.21667	6.66667
	SD	0.20108	1.17074	0.278388	0.245832	0.196554	0.776745

## Sheet: Wound healing
	Wound 24h
		Control	TGF-β	TGF-β + 0.02 mg/ml PKD	TGF-β + 0.1 mg/ml PKD	TGF-β + 0.2 mg/ml UKD	TGF-β + 1 mg/ml UKD
		100	51.48	72.04	117.2	73.79	78.18
		100	35.27	80.6	102.69	51.83	66.54
		100	37.87	76.27	86.6	44.74	60.7
	Means	100	41.54	76.3033	102.163	56.7867	68.4733
	SD	0	8.7059	4.2801	15.3068	15.146	8.89893
	Wound 48h
		Control	TGF-β	TGF-β + 0.02 mg/ml PKD	TGF-β + 0.1 mg/ml PKD	TGF-β + 0.2 mg/ml UKD	TGF-β + 1 mg/ml UKD
		100	47.57	85.68	123.2	53.47	62.73
		100	44.7	90.74	125.91	47.57	68.76
		100	46.59	86.95	109.8	56.04	80.24
	Means	100	46.2867	87.79	119.637	52.36	70.5767
	SD	0	1.45885	2.63251	8.62589	4.34273	8.89524

## Sheet: % of p21 positive cells
	% of p21 positive cells
		Control	TGF-β	TGF-β + 0.02 mg/ml PKD	TGF-β + 0.1 mg/ml PKD	TGF-β + 0.2 mg/ml UKD	TGF-β + 1 mg/ml UKD
		4.52	35.48	11.43	4.03	12.7	9.66
		3.73	34.08	9.23	3.34	12.87	8.29
		3.72	33.3	10.07	2.98	9.55	6.65
	Means	3.99	34.2867	10.2433	3.45	11.7067	8.2
	SD	0.459021	1.1046	1.1102	0.533573	1.86966	1.50702

## Sheet: % of senescence cells
	% of senescence cells
		Control	TGF-β	TGF-β + 0.2 mg/ml UKD	TGF-β + 1 mg/ml UKD	TGF-β + 0.02 mg/ml PKD
		3	58	34	24	37
		9	46	46	15	29
		7	82	24	22	26
	Means	6.33333	62	34.6667	20.3333	30.6667
	SD	3.05505	18.3303	11.0151	4.72582	5.68624
